# Supplementary material for: Soluble glycoprotein VI, a specific marker of platelet activation is increased in the plasma of subjects with seropositive rheumatoid arthritis
Source: PLoS One. 2017 Nov 15;12(11):e0188027. doi: 10.1371/journal.pone.0188027 (PMC5687752; doi:10.1371/journal.pone.0188027)
Supplement: S1 Table — (XLSX) [file pone.0188027.s001.xlsx]

## Sheet: Sheet1
Gender	Age	DX	ccp	antiCCP	Rheum Factor	CRP	ESR	Fibrino	Plat	DASCRP	Smoking	Biologic	Aspirin	sGPVI (ng/ml)	WCC	Mono	Thrombotic events
					Factor		(0-20)	(1.50-4.00)							4.00 - 11.00	0.20 - 0.80
															x 10^9 /L	x 10^9 /L
1	43	RA	1	340	313	60	33	N/D	175	5.5	2	2	0	13	5.65	0.22	No events
1	38	RA	0	1.2	10	27	30	N/D	297	5.04	1	0	0	0.02	13.92	0.58	No events
0	58	RA	1	175	18	10	16	N/D	341	2.15	2	1	0	3.23	5.01	0.49	No events
1	68	RA	1	340	268	11	16	N/D	ND	3.04	1	2	0	3.06	8.46	0.35	No events
1	83	RA	1	340	10	36	42	N/D	ND	3.13	2	1	1	5.02			Non st elevated MI Nov 12, RIP Cardiac Arrest 14/12/2015
1	37	RA	0	5.8	313	4	17	3.24	330	5.35	2	1	0	5.7	7.63	0.48	No events
1	75	RA	1	340	112	2	2.5	3.88	351	2.63	2	1	0	2.32	7.28	0.34	No events
0	59	RA	1	600	59	2	7	3.46	191	3.75	2	2	0	3.84	6.03	0.86	Hypertension
1	41	RA	0	0.9	0.4	21	42	3.53	288	6.74	2	2	0	2.14	4.91	0.1	DVT, lower limb 2011 (immobility)
0	72	RA	1	374	206	2	17	2.78	189	4.2	2	2	1	4.79			IHD, coronary artery disease. CABG 23 years ago. PCI X4 to RCA in 2011
1	79	RA	1	29	26	5	21	2.94	ND	3.05	0	0	1	3.72			No events
1	75	RA	1	355	17	1	22	1.82	258	2.33	0	1	0	2.46	14.71	0.57	No events
0	59	RA	0	2.9	420	6	11	2.88	184	1.74	0	2	1	3.16	6.88	0.85	No events
1	26	RA	0	3	10	20	81	N/D	463	5.18	0	0	0	4.75	7.06	0.34	No events
1	53	RA	1	100	183	16	63	4.5	366	4.2	0	2	0	2.02	8.22	0.29	No events
1	62	RA	1	100	204	26	33	3.96	213	4.63	0	1	0	7.8	3.14	0.2	No events
1	31	RA	1	188	96	11	8	2.56	305	6.26	0	2	0	8	9	0.52	No events
0	69	RA	1	81	126	14	22	3.77	345	3.35	0	0	0	3.73	9.08	0.68	Rheumatic heart disease, mitral and aortic valve replacement in 1997. A FIB AND tia in 2003. RIP April 2015
1	72	RA	1	480	1650	11	12	4	314	4.54	1	1	0	23.25	15.21	0.56	No events
0	66	RA	1	340	15	1	8	3.1	145	1.21	0	3	0	5.2	4.85	0.65	No events
1	78	RA	1	600	50	9	17	3.17	211	4.46	1	3	1	4.36	6.6	0.69	No events
1	60	RA	0	0.8	11	125	100	4.47	419	6.82	0	3	0	2.68	14.2	0.54	No events
	64	RA	0			10	26	3.17		10	0	0	0	2.67	3.08	0.13	No events
1	42	RA	1	340	3600	6	47	4.4	216	4.11	1	3	0	5.91	4.74	0.29	No events
1	76	RA	1	194	445	8	21	N/D	307	6.43	0	0	1	2.74	8.46	0.63	AFIB 2006
0	74	RA	1	340	95	11	19	4.71	244	4.19	0	0	0	23.1	5.98	0.29	No events
1	48	IA	0	1.2	11	48	13	2.81	417	6.36	0	3	0	2.55	9.9	0.55	No events
1	56	RA	1	212	32	7	17	3.69	234	3.18	2	1	0	2.36	5.7	0.36	No events
1	27	RA	0	1.9	10	2	6	3.69	229	3.27	0	3	0	1.55	5.26	0.18	No events
0	49	RA	1	333	9	4	5	2.6	290	4.03	0	3	0	7.2	5.97	0.53	No events
1	41	RA	1	218	7	5	9	2.88	253	5.75	0	2	0	1.42	6.68	0.43	Hypertension
0	53	RA	0	3.7	10	5	5	3.04	305	5.1	0	3	0	1.25	6.89	0.67	Hypercholestero;aemia
1	60	RA	1	319	14	25	39	6.61	431	5.41	1	2	0	2.41	5.56	0.67	No events
1	36	RA	0	1.4	11	6	7	2.99	374	1.94	0	2	0	1.43	7.31	0.29	No events
1	62	RA	1	293	85	208	112	8.32	605	7.68	0	3	0	1.25	10.52	0.79	No events
1	53	RA	1	100	37	1	6	2.26	277	4.26	1	2	0	1.8	8.11	0.55	No events
1	65	RA	0		11	1	7	2.27	225	3.53	0	2	0	1.64	3.44	0.25	No events
1	61	RA	1	205	1200	3	19	3.24	453	5.14	1	2	0	3.16	8.4	0.62	No events
1	60	RA	1	15	38	2	8	2.58	213	4.48	0	3	0	3.75	5.52	0.28	No events
1	54	RA	1	12	429	6	26	4.12	334	4.15	2	2	0	2.65	5.31	0.37	No events
0	51	RA	0	2.2	10	1	7	2.54	261	3.53	0	2	0	0.864	12.61	0.62	No events
1	76	RA	1	194	445	5	23	3.69	247	4.66	0	0	1	2.74	8.29	0.66	IHD with MI August 2008. Multiple coronary stents
1	74	RA	1	100	2970	2	5	1.33	169	1.71	0	2	0	13.8	4.47	0.34	No events
1	45	RA	0	0.4	0.4	5	21	2.49	250	4.77	0	3	0	2	8.3	0.45	No events
1	58	RA	1	88	412	7	49	2.77	283	2.81	0	2	0	8.8	8.86	0.36	No events
1	79	RA	0	1.1	105	5	33	2.42	202	3.45	1	3	1	52.8	8.4	0.53	aortic valve replacement for aortic stenosis 2008
0	62	RA	1	449	24	4	13	2.85	168	3.82	0	3	1	4.6	5.01	0.45	No events
1	70	RA	0	3.4	11	1	13	1.66	209	1.21	0	1	0	2.3	6.04	0.44	Mitral Valve replacement for stenosis in 2002
0	66	RA	1	374	165	12	38	3.25	288	3.58	1	2	0	20.1	9.52	0.64	Ischaemic Heart Disease with PCI stents in 2002
1	63	RA	1	340	363	9	16	2.06	305	3.47	0	2	0	13.5	7.54	0.54	Right carotid endarterectomy for multiple TIA'S ( PRE 2008)
1	62	RA	1	100	28	3	11	1.74	339	2.61	0	1	0	8.9	8.7	0.65	No events
1	43	RA	1	335	438	2	11	2.62	215	1.71	1	1	0	6.1	6.01	0.38	No Events
1	37	RA	1	166	200	21	9	2.78	377	6.39	0	0	0	3.4	12.26	0.47	No events
0	61	RA	1	176	18	12	11	3.54	296	2.09	1	1	0	5	5.79	0.57	No events
1	33	RA	1	188	96	5	7	2.65	228	5.35	0	2	0	3.3	7.34	0.52	No events
1	40	RA	0	5.8	313	1	5		236	3.93	0	1	0	12.789	7.1	0.39	No events
1	67	RA	1	321	26	22	26	4.87	218	3.91	0	1	1	4.25	7.58	0.73	IHD. Stent + PCI stent 2003
1	44	RA	1	260	224	ND	9	3.64	272	ND	0	1	0	7.2	11.26	0.17	No events
1	69	RA	1	100	844	8	32		281	1.75	0	1	0	17.6	5.49	0.6	Afib
1	55	RA	1	100	273	21	50	3.87	259	4	0	1	0	5.4	8.95	0.37	No events
0	69	RA	1	340	77	4	49	3.75	253	N/D	0	1	0	4.9	7.99	0.74	No events
1	72	RA	1	19	2.4	9	32	3.34	454	3.86	1	1	0	3.5	9.23	0.39	No events
1	67	RA	0	2	118	19	38	3.54	320	2.04	0	1	0	5.4	6.99	0.61	No events
1	67	RA	1	340	56	5	26	2.96	337	1.98	0	1	0	87.1	11.97	0.5	No events
1	72	RA	0	1	10	2	11	2.85	331	1.36	0	0	0	2.8	7.22	0.63	No events
1	57	RA	1	47	304	8	22	3.87	247	3.99	0	2	0	6.4	5.81	0.44	No events
1	68	RA	1	162	711	20	6	2.28	243	2.08	0	2	0	9.8	6.32	0.44	No events
1	45	RA	1	18	54	8	18	3.34	302	3.45	0	0	0	3.9	5.19	0.28	No events
1	76	RA	1	231	161	3	16	3.81	200	1.6	0	1	0	4.5	9.43	0.51	No events
1	32	RA	1	340	56	15	7	2.78	348	6.48	0	1	0	3.4	9.91	0.51	No events
1	56	RA	1	291	18	2	12	2.75	280	4.14	0	2	0	2.7	10.8	0.67	No events
1	71	RA	1	600	517	46	46	3.12	417	5.55	0	2	0	3.4	12.39	0.71	No events
0	74	RA	1	340	15	28	29	3.93	196	6.61	0	1	0	15.1	6.21	0.69	No events
1	64	RA	0	3.6	90	32	42	4.4	206	6.91	0	2	0	5.6	8.39	0.48	No events
1	62	RA	1	100	22	49	77	4.47	531	2.54	0	1	1	7.4	7.74	0.41	No events
1	70	RA	1	12	20	21	39	N/D	364	5.37	0	1	0	6.1	7.74	0.41	No events
1	54	RA	0	56	44	9	23	3.3	241	5.48	0	2	0	6.4	5.41	0.44	No events
1	46	RA	0	7.8	31	11	13	2.92	205	2.41	0	2	0	2	8.36	0.7	No events
1	71	RA	1	203	8	1	12	2.28	210	1	0	0	0	3.2	5.28	0.21	No events
1	34	RA	1	24	10	22	81		312	5.14	0	1	0	3.2	4.69	0.25	No events
1	61	RA	1	219	58	6	23	3.21	260	1.86	1	1	0	48.2	6.13	0.4	No events
1	73	RA	1	24	7.8	3	11	1.87	166	2.69	0	2	0	2.3	3.51	0.33	Afib cardioversion 11th April 2013
1	53	RA	1	100	169	6	22	2.78	2.85	3.58	1	2	0	8.2	8.09	0.41	No events
0	68	RA	1	340	200	8	22	N/D	469	2.17	0	1	0	34.6	14.43	0.37	No events
